# Supplementary material for: Co-Occurrence of Severe Equine Asthma and Palatal Disorders in Privately Owned Pleasure Horses
Source: Animals (Basel). 2023 Jun 12;13(12):1962. doi: 10.3390/ani13121962 (PMC10295701; doi:10.3390/ani13121962)
Supplement: Supplementary file 1 [file animals-13-01962-s001.zip]

Archive with 1 entries (1 files):
- animals-2351115-supplementary.pdf
